# Supplementary material for: Molecular-Genetic Portrait of Breast Cancer with Triple Negative Phenotype
Source: Cancers (Basel). 2021 Oct 26;13(21):5348. doi: 10.3390/cancers13215348 (PMC8582512; doi:10.3390/cancers13215348)
Supplement: Supplementary file 1 [file cancers-13-05348-s001.zip]

Archive with 1 entries (1 files):
- cancers-1432277-supplementary.pdf
